# Supplementary material for: Impaired beta-oxidation increases vulnerability to influenza A infection
Source: J Biol Chem. 2021 Oct 9;297(5):101298. doi: 10.1016/j.jbc.2021.101298 (PMC8564733; doi:10.1016/j.jbc.2021.101298)
Supplement: Table S1 [file mmc4.xlsx]

## Sheet: Title_Page
Impaired beta-oxidation and increased vulnerability to Influenza A infection in a diabetic mouse model.
Sebastiaan van Liempd1, Diana Cabrera1, Carolin Pilzner2, Heike Kollmus2, Klaus Schughart2,3,4, Juan M. Falcón-Pérez1,3
1. Metabolomics Platform CIC bioGUNE-BRTA, Derio, Spain
2. Department of Infection Genetics, Helmholtz Centre for Infection Research, Braunschweig, Germany.
3. University of Veterinary Medicine Hannover, Hannover, Germany.
4. Department of Microbiology, Immunology and Biochemistry, University of Tennessee Health Science Center, Memphis, TN, USA.
5. IKERBASQUE, Basque Foundation for Science, Bilbao, Spain
Corresponding author:
Sebastiaan van Liempd
CIC bioGUNE, Metabolomics Platform
Parque Tecnológico de Vizcaya Ed. 800
48160, Derio, Bizkaia, Spain
Email: smvanliempd@cicbiogune.es

## Sheet: Legend_Table_S1
List of all identified metabolites. Final_ID: name as used throughout the manuscript, Full_ID: full name, Standard/Supplier: chemical standard used for identification, mz: mass over charge ratio (Da), RT: retention time (min), Fragments: In-source fragments detected, F1-F6: m/z of detected fragments.

## Sheet: Metabolite_list
Final_ID	Full_ID	Standard	Supplier	mz	RT	molecular formula (charged)	Adduct /Fragment	Fragments	F1	F2	F3	F4	F5	F6
Valine	Valine	TRUE	Sigma-Aldrich	118.087	3.30581	C5H12NO2		TRUE	72.0815
(Iso)leucine	(Iso)leucine	TRUE	Sigma-Aldrich	130.089	2.81006	C6H12NO2		TRUE	86.0971	69.0704
Glutamate	Glutamate	TRUE	Fluka	146.045	4.79406	C5H8NO4		TRUE	128.037	102.059
Glutamine	Glutamine	TRUE	Sigma-Aldrich	145.054	3.86864	C5H9N2O3		TRUE	127.053	128.057	109.043
Threonine	Threonine	TRUE	Sigma-Aldrich	120.066	3.39523	C4H10NO3		TRUE	102.057	74.0611
Serine	Serine	TRUE	Sigma-Aldrich	104.038	3.50419	C3H6NO3		TRUE	74.0266
Arginine	Arginine	TRUE	Sigma-Aldrich	175.119	6.02102	C6H15N4O2		TRUE	158.093	116.072	70.0662	60.0569
Lysine	Lysine	TRUE	Sigma-Aldrich	84.0817	6.10769	C6H15N2O2	FRAG	TRUE	130.087	84.082
Proline	Proline	TRUE	Sigma-Aldrich	114.057	3.34281	C5H8NO2		TRUE	70.0659
Tyrosine	Tyrosine	TRUE	Sigma-Aldrich	180.068	2.88997	C9H10NO3		TRUE	163.042
Phenylalanine	Phenylalanine	TRUE	Sigma-Aldrich	164.073	2.7202	C9H10NO2		TRUE	147.047
Tryptophan	Tryptophan	TRUE	Sigma-Aldrich	188.071	2.649	C11H10NO2	FRAG	TRUE	188.071	146.061
3-Indolepropionate	3-Indolepropionate	TRUE	Sigma-Aldrich	188.073	0.630028	C11H10NO2		TRUE	116.052	144.084
Dihydroxyindole	Dihydroxyindole			150.056	0.948969	C8H8NO2
3-Methyldioxyindole	3-Methyldioxyindole			144.047	0.61	C9H6NO	[M-H-H2O]	TRUE	188.065
Acetylhistidine	Acetylhistidine			198.086	4.542	C8H12N3O3		TRUE	180.078	152.083	156.077	110.073
Acetylphenylalanine	Acetylphenylalanine	TRUE	Sigma-Aldrich	206.084	1.78541	C11H12NO3		TRUE	164.074
Acetylornitine	Acetylornitine			197.089	4.40369	C7H14N2O3Na	[M+Na]	TRUE	157.098
Citruline	Citruline	TRUE	Sigma-Aldrich	176.103	4.68675	C6H14N3O3		TRUE	159.077	113.072	116.09	115.087	114.056	70.0661
Creatine	Creatine	TRUE	Sigma-Aldrich	132.077	4.11347	C4H10N3O2
Guanidineacetate	Guanidineacetate	TRUE	Sigma-Aldrich	118.064	3.70916	C3H8N3O2		TRUE	101.036	76.0391	73.0409
Carnosine	Carnosine			227.114	6.16564	C9H14N4O3		TRUE	210.092
Orotate	Orotate			111.022	1.2339	C4H3N2O2		TRUE	111.022
Uridine	Uridine	TRUE	Sigma-Aldrich	113.035	0.880417	C4H5N2O2	FRAG	TRUE	96.0087	70.0297	110.027	111.023	200.581
Thymidine	Thymidine	TRUE	Sigma-Aldrich	241.085	0.788699	C10H13N2O5		TRUE	125.038
Cytidine	Cytidine	TRUE	Sigma-Aldrich	112.051	1.79732	C4H6N3O	FRAG	TRUE	95.0244	112.051
Cytosine	Cytosine	TRUE	Sigma-Aldrich	112.051	1.52817	C4H6N3O		TRUE	95.0245
Deoxycytidine	Deoxycytidine			250.083	1.80854	C9H13N3O4Na	[M+Na]	TRUE	112.051
Methylcytidine	Methylcytidine			258.109	1.551	C10H16N3O5		TRUE	126.067
Xanthosine	Xanthosine			285.084	1.55437	C10H13N4O6		TRUE	153.041	136.015
Urate	Urate			167.023	1.80992	C5H3N4O3		TRUE	124.017
5-Hydroxyisourate	5-Hydroxyisourate			183.018	0.819625	C5H3N4O4		TRUE	140.013	139.029	96.023	97.0075	69.0115
Allantoin	Allantoin	TRUE	Sigma-Aldrich	157.038	0.946014	C4H5N4O3		TRUE	140.013	114.033	97.007
Methylguanosine	Methylguanosine			298.115	1.46291	C11H16N5O5		TRUE	166.073	152.057
Nicotinamide	Nicotinamide	TRUE	Sigma-Aldrich	123.057	0.87	C6H7N2O		TRUE	80.0504
MNA	1-Methylnicotinamide (MNA)	TRUE	Sigma-Aldrich	137.071	3.57921	C7H9N2O
nPY	N1-Methyl-n-pyridone-5-carboxamide (n=2 or 4)			153.066	1.19737	C7H9N2O2		TRUE	136.04
Trigonelline	Trigonelline	TRUE	Sigma-Aldrich	138.056	3.65217	C7H8NO2		TRUE	94.0665	92.0466
GPC	Glycerophosphorylcholine	TRUE	Sigma-Aldrich	258.111	5.97	C8H21NO6P		TRUE	104.108
GPE	Glycerylphosphorylethanolamine	TRUE	Sigma-Aldrich	214.05	4.83819	C5H13NO6P
Choline	Choline	TRUE	Sigma-Aldrich	104.108	3.35	C5H14NO
Betaine	Betaine	TRUE	Sigma-Aldrich	118.087	3.56681	C5H12NO2		TRUE	59.0739	58.0664
g-butyrobetaine	gamma-butyrobetaine			146.118	5.76	C7H16NO2		TRUE	87.0452
Carnitine	Carnitine			162.113	5.54267	C7H16NO3		TRUE	102.092	103.04	85.0294
Crotonobetaine	Crotonobetaine			144.102	3.71	C7H14NO2
TMAO	Trimethylamine N-oxide	TRUE	Sigma-Aldrich	76.0767	4.32784	C3H10NO
Glucose	Glucose	TRUE	Supelco	179.058	1.48997	C6H11O6		TRUE	113.026	143.038
Succinate	Succinate	TRUE	Acros	117.019	1.37594	C4H5O4		TRUE	99.009	73.03
GlcNAc	N-Acetyl-D-glucosamine			244.08	1.58649	C8H15NO6Na	+Na	TRUE	168.067	186.077	204.087
Malonylcarnitine	Malonylcarnitine	TRUE	Sigma-Aldrich	248.114	6.14073	C10H17NO6
Acetylcarnitine	Acetylcarnitine			204.124	5.12848	C9H18NO4		TRUE	144.103	145.05
Car(3HIV)	3-Hydroxyisovalerylcarnitine			262.166	5.3378	C12H24NO5
Car(3MG)	3-Methylglutarylcarnitine	TRUE	Sigma-Aldrich	290.16	5.60593	C13H24NO6
Car(4:0)	(iso-)Butyryl-L-carnitine			232.155	4.3821	C11H22NO4
Car(6:0)	Hexanoylcarnitine			260.183	3.85553	C13H26NO4
Car(8:0)	Octanoylcarnitine			288.218	3.51599	C15H30NO4
Car(10:0)	Car(10:0)			316.249	3.28915	C17H34NO4
Car(12:0)	Car(12:0)			344.28	3.10585	C19H38NO4
Car(14:0)	Car(14:0)			372.311	2.91534	C21H42NO4
Car(16:0)	Car(16:0)	TRUE	Avanti Polar Lipids	400.342	2.83529	C23H46NO4
Car(18:0)	Car(18:0)			428.374	2.77358	C25H50NO4
Car(10:1)	Car(10:1)			314.233	3.32008	C17H32NO4
Car(14:1)	Car(14:1)			370.295	2.90019	C21H40NO4
Car(18:1)	Car(18:1)	TRUE	Avanti Polar Lipids	426.358	2.7832	C25H48NO4
Car(16:2)	Car(16:2)			396.31	2.88094	C23H42NO4
Car(18:2)	Car(18:2)			424.342	2.81	C25H46NO4
Car(18:3)	Car(18:3)			422.325	2.8339	C25H44NO4
Car(14:0/O)	Car(14:0/O)			388.304	3.58117	C21H42NO5
Car(16:0/O)	Car(16:0/O)			416.337	3.44568	C23H46NO5
Car(14:1/O)	Car(14:1/O)			386.29	3.52974	C21H40NO5
Car(18:1/O)	Car(18:1/O)			440.338	3.39754	C25H46NO5
FA(12:0)	Lauric acid			199.172	0.588538	C12H23O2
FA(14:0)	Myristic acid			227.201	0.58	C14H27O2
FA(16:0)	Palmitic acid			255.232	0.58	C16H31O2
FA(18:0)	Stearic acid			283.264	0.57	C18H35O2
FA(12:1)	FA(12:1)			197.154	0.588373	C12H21O2
FA(14:1)	FA(14:1)			225.185	0.580531	C14H25O2
FA(16:1)	FA(16:1)			253.219	0.58	C16H29O2
FA(18:1)	FA(18:1)			281.25	0.57	C18H33O2
FA(20:1)	FA(20:1)			309.281	0.564177	C20H37O2
FA(16:2)	FA(16:2)			251.203	0.58	C16H27O2
FA(18:2)	FA(18:2)			279.235	0.58	C18H31O2
FA(20:2)	FA(20:2)			307.265	0.57	C20H35O2
FA(16:3)	FA(16:3)			249.188	0.5802	C16H25O2
FA(18:3)	FA(18:3)	TRUE	Sigma-Aldrich	277.219	0.58	C18H29O2
FA(20:4)	FA(20:4)	TRUE	Sigma-Ardrich	303.234	0.57	C20H31O2		TRUE	259.247
FA(20:5)	FA(20:5)			301.219	0.579756	C20H29O2		TRUE	257.227
FA(22:4)	FA(22:4)			331.265	0.569728	C22H35O2
FA(22:6)	FA(22:6)			327.234	0.570329	C22H31O2
FA(24:6)	FA(24:6)			355.265	0.567648	C24H35O2
FA(10:0/O)	FA(10:0/O)			187.136	0.669859	C10H19O3
FA(12:0/O)	FA(12:0/O)			215.165	0.630094	C12H23O3
FA(14:0/O)	FA(14:0/O)			243.197	0.63	C14H27O3
FA(16:0/O)	FA(16:0/O)			271.23	0.610053	C16H31O3
FA(18:0/O)	FA(18:0/O)			299.259	0.600053	C18H35O3
FA(10:1/O)	FA(10:1/O)			185.118	0.640006	C10H17O3
FA(12:1/O)	FA(12:1/O)			213.152	0.63795	C12H21O3
FA(14:1/O)	FA(14:1/O)			241.183	0.63	C14H25O3
FA(16:1/O)	FA(16:1/O)			269.214	0.609678	C16H29O3
FA(18:1/O)	FA(18:1/O)			297.245	0.607513	C18H33O3
FA(18:2/O)	FA(18:2/O)			295.229	0.600687	C18H31O3
FA(18:3/O)	FA(18:3/O)			293.214	0.604669	C18H29O3
DAG(36:3)	DAG(36:3)			636.554	0.531409	C39H74NO5	+NH4	TRUE	171.005
DAG(38:5)	DAG(38:5)			660.554	0.533025	C41H74NO5	+NH4	TRUE	171.005
DAG(40:8)	DAG(40:8)			682.542	0.530412	C43H72NO5	+NH4	TRUE	171.005
PC(32:0)	PC(32:0)			734.569	2.51	C40H81NO8P
PC(36:0)	PC(36:0)			812.612	2.42691	C44H88NO8NaP	Na
PC(32:1)	PC(32:1)			732.552	2.49993	C42H81NO8P
PC(38:2)	PC(38:2)			814.628	2.43183	C46H89NO8P
PC(34:3)	PC(34:3)			756.553	2.48	C42H79NO8P		TRUE	184.073
PC(36:3)	PC(36:3)			784.585	2.4533	C44H83NO8P
PC(36:4)	PC(36:4)			820.523	2.42963	C44H80NO8PK	+K
PC(38:6)	PC(38:6)			806.566	2.42	C46H81NO8P
PI(34:1)	PI(34:1)			857.514	1.76669	C43H79O13NaP	[M-2H+Na]
PI(36:1)	PI(36:1)			887.563	1.74708	C47H84O13P	[+Na]
LPC(14:0)	LysoPC(14:0)	TRUE	Avanti Polar Lipids	468.309	3.62943	C22H47NO7P
LPC(15:0)	LysoPC(15:0)			482.324	3.56039	C23H49NO7P
LPC(16:0)	LysoPC(16:0)			496.34	3.50991	C24H51NO7P
LPC(17:0)	LysoPC(17:0)			510.355	3.45837	C25H53NO7P
LPC(18:0)	LysoPC(18:0)	TRUE	Avanti Polar Lipids	524.372	3.4	C26H55NO7P
LPC(19:0)	LysoPC(19:0)			538.387	3.36166	C27H57NO7P
LPC(20:0)	LysoPC(20:0)			552.402	3.31916	C28H59NO7P
LPC(16:1)	LysoPC(16:1)			494.324	3.54565	C24H49NO7P
LPC(17:1)	LysoPC(17:1)			508.339	3.48502	C25H51NO7P
LPC(18:1)	LysoPC(18:1)	TRUE	Avanti Polar Lipids	522.356	3.43989	C26H53NO7P
LPC(20:1)	LysoPC(20:1)			550.387	3.35021	C28H57NO7P
LPC(18:2)	LysoPC(18:2)			520.34	3.48018	C26H51NO7P
LPC(20:4)	LysoPC(20:4)			544.341	3.40404	C28H51NO7P
LPC(22:6)	LysoPC(22:6)			568.34	3.36984	C30H51NO7P
LPE(16:0)	LysoPE(16:0)			454.293	2.68053	C21H45NO7P
LPE(18:0)	LysoPE(18:0)	TRUE	Avanti Polar Lipids	482.325	2.63255	C23H49NO7P
LPE(18:1)	LysoPE(18:1)			480.308	2.64986	C23H47NO7P
LPE(18:2)	LysoPE(18:2)			478.293	2.67002	C23H45NO7P
LPE(20:4)	LysoPE(20:4)			502.293	2.62964	C25H45NO7P
LPE(22:6)	LysoPE(22:6)			526.293	2.60938	C27H45NO7P
LPI(18:0)	LysoPI(18:0)			623.316	2.51054	C27H53012PNa	[M+Na]
LPI(18:2)	LysoPI(18:2)			579.295	2.54769	C27H48O11P	[M-H2O]
LPI(20:4)	LysoPI(20:4)	TRUE	Avanti Polar Lipids	619.288	2.4992	C29H48O12P
Hippurate	Hippurate	TRUE	Sigma-Aldrich	178.053	1.73546	C9H8NO3		TRUE	134.063	77.041
Van-sulfate	Vanillin 4-sulfate			245.014	0.542205	C9H9O6S
FA-sulfate	Ferulic acid 4-sulfate			273.009	0.549671	C10H9O7S		TRUE	193.05
VA-sulfate	Vanillic acid 4-sulfate			246.994	0.567982	C8H7O7S		TRUE	167.034
DHF-sulfate	Dihydroferulic acid 4-sulfate			275.025	0.564019	C10H11O7S
DHBA-sulfate	2,3-Dihydroxybenzoic acid sulfate		Sigma-Aldrich	232.976	0.699038	C7H5O7S
CA-sulfate	Caffeic acid sulfate			258.994	0.451599	C9H7O7S		TRUE	135.046	179.034
DHCA-sulfate	Dihydrocaffeic acid 3-sulfate			261.009	0.558838	C9H9O7S
DHAP-sulfate	2,4-Dihydroxyacetophenone 5-sulfate			230.999	0.640382	C8H7O6S
Sulfate	Sulfate			96.9625	4.54168	HO4S
Isethionate	Isethionate			124.993	1.13398	C2H5O4S
Taurine	Taurine			124.01	2.4385	C2H6NO3S		TRUE	79.9597
FA(18:2/sulfate)	FA(18:2/sulfate)			359.19	0.57795	C18H31O5S
Bradykinin	Bradykinin			530.788	6.46038	C50H73N15O11	[M+2H]2+
Pyridoxal (Vit B6)	Pyridoxal (Vit B6)	TRUE	Sigma-Aldrich	168.066	0.941319	C8H10NO3		TRUE	150.056
Riboflavin	Riboflavin	TRUE	Sigma-Aldrich	377.146	1.33581	C17H19N4O6
Calcidiol	Calcidiol			401.341	0.58	C27H45O2
Phe-Thr	Phe-Thr (dipeptide)			267.135	6.04085	C13H19N2O4
Aminooctanoate	Aminooctanoate			160.134	3.11044	C8H18NO2
Propionylcholine	Propionylcholine			160.134	5.30278	C8H18NO2	[M]+	TRUE	101.061
