# Supplementary material for: Impaired beta-oxidation increases vulnerability to influenza A infection
Source: J Biol Chem. 2021 Oct 9;297(5):101298. doi: 10.1016/j.jbc.2021.101298 (PMC8564733; doi:10.1016/j.jbc.2021.101298)
Supplement: Table S2 [file mmc5.xlsx]

## Sheet: Title Page
Impaired beta-oxidation and increased vulnerability to Influenza A infection in a diabetic mouse model.
Sebastiaan van Liempd1, Diana Cabrera1, Carolin Pilzner2, Heike Kollmus2, Klaus Schughart2,3,4, Juan M. Falcón-Pérez1,3
1. Metabolomics Platform CIC bioGUNE-BRTA, Derio, Spain
2. Department of Infection Genetics, Helmholtz Centre for Infection Research, Braunschweig, Germany.
3. University of Veterinary Medicine Hannover, Hannover, Germany.
4. Department of Microbiology, Immunology and Biochemistry, University of Tennessee Health Science Center, Memphis, TN, USA.
5. IKERBASQUE, Basque Foundation for Science, Bilbao, Spain
Corresponding author:
Sebastiaan van Liempd
CIC bioGUNE, Metabolomics Platform
Parque Tecnológico de Vizcaya Ed. 800
48160, Derio, Bizkaia, Spain
Email: smvanliempd@cicbiogune.es

## Sheet: Ledgend_Table_S2
Effects as calculated for all metabolites. Number in [square brackets] is the proportion of the posterior distribution that lies in the direction of the median (50 percentile) of the calculated effect. This means that values close to 0.5 indicate little evidence for an effect in the direction of the median and values close to 1 indicate strong evidence for an effect in the direction of the median…

## Sheet: relative_effects
Final_ID	Full_ID	Class	Healthy	D2/3dpi	B6/3dpi	B6/5dpi	B6/8dpi	B6/18dpi	B6/30dpi
Acetylcarnitine	Acetylcarnitine	Acylcarnitines	-40 [0.85]	114 [0.94]	6 [0.55]	-33 [0.79]	-20 [0.68]	36 [0.73]	26 [0.69]
Car(10:0)	Car(10:0)	Acylcarnitines	-53 [0.89]	95 [0.87]	9 [0.56]	-53 [0.90]	-76 [0.99]	32 [0.68]	23 [0.64]
Car(10:1)	Car(10:1)	Acylcarnitines	-61 [0.96]	165 [0.97]	6 [0.55]	-46 [0.89]	-55 [0.94]	11 [0.59]	-13 [0.61]
Car(12:0)	Car(12:0)	Acylcarnitines	-61 [0.89]	160 [0.90]	-5 [0.52]	-64 [0.91]	-70 [0.95]	31 [0.63]	22 [0.60]
Car(14:0)	Car(14:0)	Acylcarnitines	-44 [0.80]	176 [0.93]	-13 [0.58]	-57 [0.90]	-64 [0.94]	-10 [0.56]	4 [0.53]
Car(14:0/O)	Car(14:0/O)	Acylcarnitines	-63 [0.90]	254 [0.97]	53 [0.74]	-38 [0.76]	-60 [0.92]	54 [0.74]	59 [0.75]
Car(14:1)	Car(14:1)	Acylcarnitines	-48 [0.89]	83 [0.87]	4 [0.53]	-44 [0.87]	-71 [0.99]	13 [0.60]	-12 [0.59]
Car(14:1/O)	Car(14:1/O)	Acylcarnitines	-57 [0.89]	264 [0.98]	76 [0.81]	-21 [0.65]	-55 [0.90]	62 [0.78]	53 [0.75]
Car(16:0)	Car(16:0)	Acylcarnitines	-49 [0.89]	125 [0.93]	-8 [0.56]	-59 [0.95]	-59 [0.95]	-12 [0.60]	-23 [0.69]
Car(16:0/O)	Car(16:0/O)	Acylcarnitines	-57 [0.88]	189 [0.94]	-3 [0.52]	-38 [0.76]	-54 [0.87]	35 [0.66]	5 [0.53]
Car(16:2)	Car(16:2)	Acylcarnitines	-65 [0.92]	418 [0.99]	9 [0.55]	-59 [0.89]	-83 [0.99]	-37 [0.74]	-43 [0.79]
Car(18:0)	Car(18:0)	Acylcarnitines	-34 [0.86]	64 [0.91]	-30 [0.84]	-52 [0.98]	-59 [0.99]	-39 [0.92]	-44 [0.94]
Car(18:1)	Car(18:1)	Acylcarnitines	-63 [0.98]	143 [0.97]	-30 [0.78]	-68 [0.99]	-82 [1.00]	-36 [0.84]	-47 [0.91]
Car(18:1/O)	Car(18:1/O)	Acylcarnitines	-71 [0.93]	670 [0.99]	28 [0.62]	-42 [0.75]	-56 [0.85]	-5 [0.52]	-36 [0.71]
Car(18:2)	Car(18:2)	Acylcarnitines	-61 [0.93]	372 [1.00]	-5 [0.54]	-61 [0.95]	-70 [0.98]	-41 [0.82]	-54 [0.92]
Car(18:3)	Car(18:3)	Acylcarnitines	-58 [0.92]	227 [0.98]	5 [0.53]	-70 [0.98]	-73 [0.99]	-17 [0.63]	-38 [0.80]
Car(3HIV)	3-Hydroxyisovalerylcarnitine	Acylcarnitines	-39 [0.81]	-31 [0.77]	-53 [0.93]	-68 [0.99]	-45 [0.88]	5 [0.54]	-11 [0.60]
Car(3MG)	3-Methylglutarylcarnitine	Acylcarnitines	-62 [0.92]	317 [0.98]	-7 [0.55]	-79 [0.99]	-72 [0.97]	-20 [0.64]	-35 [0.75]
Car(4:0)	(iso-)Butyryl-L-carnitine	Acylcarnitines	-26 [0.66]	-32 [0.72]	-64 [0.94]	-69 [0.96]	-11 [0.57]	-18 [0.62]	-48 [0.84]
Car(6:0)	Hexanoylcarnitine	Acylcarnitines	-58 [0.89]	56 [0.74]	1 [0.51]	-51 [0.85]	-53 [0.87]	72 [0.79]	56 [0.74]
Car(8:0)	Octanoylcarnitine	Acylcarnitines	-47 [0.85]	94 [0.88]	28 [0.68]	-34 [0.78]	-60 [0.95]	51 [0.77]	26 [0.66]
Malonylcarnitine	Malonylcarnitine	Acylcarnitines	505 [1.00]	10 [0.56]	21 [0.63]	-9 [0.56]	54 [0.77]	64 [0.80]	56 [0.78]
3-Indolepropionate	3-Indolepropionate	Amino acid derivatives	-40 [0.76]	-85 [1.00]	-77 [0.99]	-74 [0.98]	-57 [0.91]	29 [0.66]	4 [0.53]
3-Methyldioxyindole	3-Methyldioxyindole	Amino acid derivatives	-13 [0.61]	48 [0.87]	-34 [0.88]	-35 [0.89]	-28 [0.82]	-18 [0.72]	-31 [0.85]
Acetylhistidine	Acetylhistidine	Amino acid derivatives	0 [0.50]	102 [0.96]	-31 [0.82]	-56 [0.98]	-50 [0.96]	-52 [0.96]	-62 [0.99]
Acetylornithine	Acetylornithine	Amino acid derivatives	-71 [0.96]	-78 [0.98]	-51 [0.84]	-53 [0.85]	34 [0.66]	-9 [0.55]	-35 [0.73]
Acetylphenylalanine	Acetylphenylalanine	Amino acid derivatives	51 [0.71]	100 [0.91]	-43 [0.87]	-56 [0.94]	-24 [0.70]	-51 [0.92]	-55 [0.94]
Carnosine	Carnosine	Amino acid derivatives	-52 [0.74]	-17 [0.58]	-70 [0.89]	-85 [0.97]	-75 [0.92]	-56 [0.81]	-63 [0.84]
Citruline	Citruline	Amino acid derivatives	11 [0.59]	-28 [0.77]	-38 [0.86]	-35 [0.83]	23 [0.68]	0 [0.50]	-24 [0.73]
Creatine	Creatine	Amino acid derivatives	-7 [0.59]	7 [0.58]	-3 [0.54]	-20 [0.76]	-7 [0.60]	-20 [0.76]	-32 [0.88]
Dihydroxyindole	Dihydroxyindole	Amino acid derivatives	0 [0.50]	-42 [0.86]	-30 [0.76]	-18 [0.66]	75 [0.87]	-2 [0.51]	-8 [0.57]
Guanidineacetate	Guanidineacetate	Amino acid derivatives	-15 [0.60]	-51 [0.89]	-45 [0.85]	-36 [0.77]	-34 [0.76]	-18 [0.63]	-24 [0.68]
(Iso)leucine	(Iso)leucine	Amino acids	-21 [0.72]	46 [0.84]	-10 [0.61]	-26 [0.78]	9 [0.59]	-13 [0.64]	-26 [0.78]
Arginine	Arginine	Amino acids	-30 [0.60]	27 [0.58]	-63 [0.79]	-82 [0.91]	-31 [0.61]	-23 [0.58]	-70 [0.83]
Glutamate	Glutamate	Amino acids	-8 [0.54]	-38 [0.75]	-37 [0.74]	-41 [0.77]	9 [0.54]	-6 [0.53]	-35 [0.72]
Glutamine	Glutamine	Amino acids	-23 [0.81]	9 [0.61]	-9 [0.62]	-11 [0.65]	19 [0.72]	10 [0.62]	-6 [0.58]
Lysine	Lysine	Amino acids	-38 [0.67]	4 [0.52]	-63 [0.87]	-81 [0.96]	-48 [0.76]	-46 [0.76]	-74 [0.93]
Phenylalanine	Phenylalanine	Amino acids	-5 [0.55]	42 [0.87]	-17 [0.73]	-23 [0.80]	25 [0.77]	-26 [0.84]	-37 [0.93]
Proline	Proline	Amino acids	11 [0.58]	-33 [0.86]	-49 [0.97]	-19 [0.71]	46 [0.85]	-28 [0.82]	-35 [0.88]
Serine	Serine	Amino acids	1 [0.51]	-39 [0.82]	-24 [0.70]	-34 [0.78]	56 [0.80]	-7 [0.56]	-36 [0.81]
Threonine	Threonine	Amino acids	-10 [0.60]	-9 [0.60]	-34 [0.86]	-30 [0.82]	29 [0.74]	-23 [0.74]	-31 [0.82]
Tryptophan	Tryptophan	Amino acids	-10 [0.56]	-10 [0.57]	-30 [0.72]	-37 [0.78]	15 [0.59]	-4 [0.52]	-33 [0.76]
Tyrosine	Tyrosine	Amino acids	-18 [0.62]	0 [0.50]	-56 [0.92]	-51 [0.89]	-11 [0.58]	-35 [0.77]	-43 [0.84]
Valine	Valine	Amino acids	-55 [0.86]	-88 [1.00]	-12 [0.57]	-26 [0.66]	-9 [0.55]	42 [0.69]	33 [0.66]
GlcNAc	N-Acetyl-D-glucosamine	CHs	-17 [0.62]	-44 [0.84]	-26 [0.69]	-35 [0.77]	-22 [0.66]	14 [0.59]	-18 [0.63]
Glucose	Glucose	CHs	-23 [0.83]	-7 [0.64]	-15 [0.77]	-1 [0.52]	-27 [0.92]	-13 [0.74]	-18 [0.82]
Succinate	Succinate	CHs	-21 [0.65]	-42 [0.86]	-62 [0.97]	-66 [0.98]	-45 [0.88]	-25 [0.71]	-35 [0.80]
DAG(36:3)	DAG(36:3)	DAGs	78 [0.65]	-80 [0.88]	-62 [0.76]	-77 [0.86]	-23 [0.58]	139 [0.73]	-17 [0.56]
DAG(38:5)	DAG(38:5)	DAGs	70 [0.71]	-69 [0.90]	-51 [0.79]	-59 [0.84]	-69 [0.91]	34 [0.63]	-3 [0.51]
DAG(40:8)	DAG(40:8)	DAGs	98 [0.74]	-44 [0.72]	-27 [0.62]	-46 [0.74]	-66 [0.87]	30 [0.61]	-24 [0.61]
LPC(14:0)	LysoPC(14:0)	LPCs	-6 [0.56]	-39 [0.90]	-33 [0.86]	-50 [0.96]	-11 [0.62]	3 [0.53]	-20 [0.73]
LPC(15:0)	LysoPC(15:0)	LPCs	-16 [0.68]	-21 [0.73]	-34 [0.86]	-45 [0.94]	5 [0.55]	-5 [0.56]	-24 [0.77]
LPC(16:0)	LysoPC(16:0)	LPCs	9 [0.59]	-17 [0.70]	-9 [0.62]	-48 [0.97]	-23 [0.78]	-15 [0.69]	-31 [0.85]
LPC(16:1)	LysoPC(16:1)	LPCs	-20 [0.69]	-49 [0.95]	-46 [0.93]	-59 [0.98]	-32 [0.82]	21 [0.68]	0 [0.50]
LPC(17:0)	LysoPC(17:0)	LPCs	-11 [0.62]	-33 [0.85]	-29 [0.82]	-47 [0.95]	-9 [0.60]	-24 [0.76]	-45 [0.94]
LPC(17:1)	LysoPC(17:1)	LPCs	-28 [0.78]	-62 [0.99]	-61 [0.99]	-63 [0.99]	-21 [0.71]	26 [0.71]	-16 [0.66]
LPC(18:0)	LysoPC(18:0)	LPCs	6 [0.55]	-11 [0.61]	8 [0.57]	-45 [0.92]	-35 [0.84]	-33 [0.83]	-46 [0.92]
LPC(18:1)	LysoPC(18:1)	LPCs	-16 [0.64]	-67 [0.99]	-51 [0.94]	-64 [0.99]	-36 [0.84]	21 [0.67]	-14 [0.63]
LPC(18:2)	LysoPC(18:2)	LPCs	-15 [0.66]	-26 [0.78]	-26 [0.78]	-54 [0.98]	-27 [0.79]	25 [0.72]	-6 [0.56]
LPC(19:0)	LysoPC(19:0)	LPCs	24 [0.69]	-49 [0.96]	-2 [0.53]	-29 [0.81]	8 [0.58]	-21 [0.74]	-30 [0.83]
LPC(20:0)	LysoPC(20:0)	LPCs	26 [0.69]	-52 [0.97]	-7 [0.58]	-30 [0.82]	-6 [0.56]	-19 [0.70]	-18 [0.69]
LPC(20:1)	LysoPC(20:1)	LPCs	9 [0.58]	-73 [1.00]	-37 [0.87]	-46 [0.93]	-28 [0.79]	-1 [0.51]	-24 [0.76]
LPC(20:4)	LysoPC(20:4)	LPCs	-20 [0.70]	-50 [0.95]	-41 [0.89]	-63 [0.99]	-39 [0.88]	4 [0.54]	-28 [0.78]
LPC(22:6)	LysoPC(22:6)	LPCs	-10 [0.59]	-43 [0.91]	-21 [0.72]	-63 [0.99]	-56 [0.97]	-2 [0.52]	-38 [0.87]
LPE(16:0)	LysoPE(16:0)	LPEs	27 [0.74]	17 [0.68]	57 [0.90]	-40 [0.93]	-1 [0.51]	20 [0.70]	5 [0.55]
LPE(18:0)	LysoPE(18:0)	LPEs	29 [0.75]	0 [0.50]	60 [0.91]	-34 [0.88]	-9 [0.60]	-4 [0.55]	-20 [0.74]
LPE(18:1)	LysoPE(18:1)	LPEs	-1 [0.51]	-54 [0.97]	-12 [0.63]	-54 [0.97]	-1 [0.51]	40 [0.80]	1 [0.51]
LPE(18:2)	LysoPE(18:2)	LPEs	-8 [0.57]	-39 [0.87]	-25 [0.75]	-68 [0.99]	-28 [0.76]	-1 [0.51]	-33 [0.82]
LPE(20:4)	LysoPE(20:4)	LPEs	-11 [0.60]	-45 [0.92]	-10 [0.59]	-69 [1.00]	-51 [0.95]	-11 [0.60]	-45 [0.92]
LPE(22:6)	LysoPE(22:6)	LPEs	5 [0.53]	2 [0.52]	28 [0.71]	-66 [0.99]	-59 [0.98]	-9 [0.58]	-48 [0.93]
LPI(18:0)	LysoPI(18:0)	LPIs	8 [0.54]	-74 [0.97]	-53 [0.85]	-77 [0.98]	-83 [0.99]	-41 [0.77]	-50 [0.84]
LPI(18:2)	LysoPI(18:2)	LPIs	-35 [0.77]	-68 [0.98]	-68 [0.98]	-84 [1.00]	-66 [0.97]	-50 [0.89]	-57 [0.93]
LPI(20:4)	LysoPI(20:4)	LPIs	-17 [0.67]	-74 [1.00]	-64 [1.00]	-80 [1.00]	-86 [1.00]	-68 [1.00]	-76 [1.00]
FA(12:0)	Lauric acid	MCFAs and LCFAs	3 [0.53]	78 [0.91]	14 [0.62]	113 [0.96]	47 [0.81]	56 [0.85]	36 [0.76]
FA(12:1)	FA(12:1)	MCFAs and LCFAs	-15 [0.67]	38 [0.82]	13 [0.64]	25 [0.73]	11 [0.62]	49 [0.87]	67 [0.92]
FA(14:0)	Myristic acid	MCFAs and LCFAs	0 [0.50]	-10 [0.60]	-6 [0.56]	-7 [0.57]	-35 [0.86]	30 [0.73]	41 [0.79]
FA(14:1)	FA(14:1)	MCFAs and LCFAs	-43 [0.83]	104 [0.94]	57 [0.83]	-12 [0.60]	-59 [0.97]	67 [0.87]	90 [0.91]
FA(16:0)	Palmitic acid	MCFAs and LCFAs	-3 [0.54]	-4 [0.57]	-12 [0.68]	-5 [0.57]	-41 [0.97]	-17 [0.75]	0 [0.50]
FA(16:1)	FA(16:1)	MCFAs and LCFAs	-23 [0.62]	-27 [0.79]	20 [0.67]	-38 [0.89]	-54 [0.97]	101 [0.96]	153 [0.99]
FA(16:2)	FA(16:2)	MCFAs and LCFAs	-35 [0.85]	129 [0.98]	1 [0.51]	-30 [0.82]	-63 [0.99]	-6 [0.56]	-7 [0.57]
FA(16:3)	FA(16:3)	MCFAs and LCFAs	-36 [0.89]	122 [0.99]	15 [0.65]	-26 [0.80]	-59 [0.99]	-5 [0.56]	-9 [0.60]
FA(18:0)	Stearic acid	MCFAs and LCFAs	1 [0.52]	-13 [0.67]	-21 [0.78]	-2 [0.52]	-24 [0.80]	-37 [0.93]	-21 [0.78]
FA(18:1)	FA(18:1)	MCFAs and LCFAs	-9 [0.58]	-31 [0.93]	19 [0.75]	-12 [0.70]	-41 [0.98]	42 [0.92]	57 [0.96]
FA(18:2)	FA(18:2)	MCFAs and LCFAs	-1 [0.51]	16 [0.72]	15 [0.72]	-15 [0.74]	-31 [0.93]	-7 [0.61]	-2 [0.52]
FA(18:3)	FA(18:3)	MCFAs and LCFAs	-12 [0.63]	34 [0.84]	4 [0.55]	-40 [0.95]	-47 [0.98]	3 [0.54]	8 [0.60]
Aminooctanoate	Aminooctanoate	Misc	91 [0.80]	-86 [1.00]	-70 [0.95]	-34 [0.72]	116 [0.86]	16 [0.59]	14 [0.57]
Bradykinin	Bradykinin	Misc	3 [0.52]	52 [0.76]	2 [0.51]	51 [0.76]	27 [0.65]	12 [0.57]	-33 [0.74]
Calcidiol	Calcidiol	Misc	9 [0.55]	-63 [0.93]	-14 [0.59]	-24 [0.66]	35 [0.67]	51 [0.73]	20 [0.61]
Phe-Thr	Phe-Thr (dipeptide)	Misc	117 [0.81]	-92 [1.00]	-73 [0.95]	-10 [0.56]	433 [0.98]	103 [0.82]	113 [0.83]
Propionylcholine	Propionylcholine	Misc	-66 [0.97]	24 [0.66]	-29 [0.74]	-42 [0.85]	-29 [0.74]	3 [0.52]	-14 [0.61]
Pyridoxal (Vit B6)	Pyridoxal (Vit B6)	Misc	-1 [0.50]	-41 [0.85]	-28 [0.75]	-13 [0.61]	74 [0.86]	-3 [0.52]	-9 [0.57]
Riboflavin	Riboflavin	Misc	0 [0.50]	12 [0.57]	0 [0.50]	-21 [0.65]	97 [0.86]	84 [0.84]	36 [0.69]
MNA	1-Methylnicotinamide (MNA)	Nicotinamide	23 [0.64]	-11 [0.58]	-61 [0.96]	-72 [0.99]	-52 [0.91]	-55 [0.93]	-57 [0.94]
Nicotinamide	Nicotinamide	Nicotinamide	-15 [0.64]	-42 [0.93]	-52 [0.97]	-53 [0.97]	-41 [0.91]	-16 [0.67]	-37 [0.88]
Trigonelline	Trigonelline	Nicotinamide	-12 [0.58]	-82 [1.00]	-77 [1.00]	-42 [0.84]	57 [0.80]	17 [0.62]	-15 [0.62]
nPY	N1-Methyl-n-pyridone-5-carboxamide (n=2 or 4)	Nicotinamide	-83 [0.98]	36 [0.65]	-30 [0.67]	-44 [0.77]	-86 [0.99]	-62 [0.89]	-63 [0.90]
FA(16:0/O)	FA(16:0/O)	OxLCFAs	-8 [0.54]	-43 [0.92]	10 [0.59]	-28 [0.80]	-43 [0.92]	84 [0.94]	132 [0.98]
FA(16:1/O)	FA(16:1/O)	OxLCFAs	-12 [0.59]	-26 [0.80]	24 [0.71]	-13 [0.64]	-10 [0.61]	85 [0.95]	134 [0.99]
FA(18:0/O)	FA(18:0/O)	OxLCFAs	-2 [0.51]	-46 [0.87]	20 [0.63]	-20 [0.67]	-38 [0.81]	44 [0.75]	114 [0.92]
FA(18:1/O)	FA(18:1/O)	OxLCFAs	-17 [0.64]	-52 [0.96]	-32 [0.83]	-39 [0.90]	-31 [0.82]	32 [0.75]	60 [0.88]
FA(18:2/O)	FA(18:2/O)	OxLCFAs	4 [0.53]	-31 [0.83]	7 [0.57]	0 [0.50]	9 [0.59]	43 [0.82]	63 [0.89]
FA(18:3/O)	FA(18:3/O)	OxLCFAs	-5 [0.55]	-20 [0.74]	5 [0.56]	-25 [0.80]	-8 [0.59]	22 [0.72]	50 [0.88]
FA(10:0/O)	FA(10:0/O)	OxMCFAs	-52 [0.91]	-8 [0.57]	18 [0.63]	-41 [0.85]	-58 [0.96]	41 [0.76]	48 [0.79]
FA(10:1/O)	FA(10:1/O)	OxMCFAs	-18 [0.72]	3 [0.53]	-13 [0.66]	-13 [0.66]	-25 [0.80]	25 [0.74]	34 [0.80]
FA(12:0/O)	FA(12:0/O)	OxMCFAs	-38 [0.78]	-6 [0.55]	12 [0.59]	-24 [0.72]	-52 [0.93]	50 [0.81]	56 [0.83]
FA(12:1/O)	FA(12:1/O)	OxMCFAs	-60 [0.93]	65 [0.83]	40 [0.74]	-35 [0.80]	-61 [0.96]	57 [0.81]	78 [0.87]
FA(14:0/O)	FA(14:0/O)	OxMCFAs	-28 [0.67]	-17 [0.66]	22 [0.66]	-43 [0.88]	-51 [0.93]	66 [0.85]	94 [0.91]
FA(14:1/O)	FA(14:1/O)	OxMCFAs	-61 [0.90]	52 [0.78]	70 [0.84]	-47 [0.88]	-73 [0.99]	69 [0.84]	99 [0.90]
PC(32:0)	PC(32:0)	PCs	4 [0.52]	-45 [0.83]	-31 [0.72]	35 [0.69]	34 [0.68]	123 [0.90]	43 [0.72]
PC(32:1)	PC(32:1)	PCs	-1 [0.50]	-48 [0.86]	-25 [0.68]	-3 [0.52]	22 [0.63]	177 [0.95]	139 [0.92]
PC(34:3)	PC(34:3)	PCs	-21 [0.66]	-17 [0.65]	-34 [0.80]	-38 [0.84]	-10 [0.58]	43 [0.77]	29 [0.71]
PC(36:0)	PC(36:0)	PCs	10 [0.55]	-50 [0.86]	-37 [0.76]	-50 [0.86]	-48 [0.84]	25 [0.64]	-8 [0.56]
PC(36:3)	PC(36:3)	PCs	-6 [0.54]	-51 [0.89]	-44 [0.83]	-37 [0.78]	-3 [0.52]	32 [0.68]	4 [0.52]
PC(36:4)	PC(36:4)	PCs	8 [0.57]	-12 [0.62]	-35 [0.84]	-29 [0.79]	-28 [0.78]	-16 [0.66]	0 [0.50]
PC(38:2)	PC(38:2)	PCs	15 [0.57]	-75 [0.98]	-56 [0.90]	-61 [0.93]	-47 [0.84]	32 [0.67]	-5 [0.53]
PC(38:6)	PC(38:6)	PCs	17 [0.59]	6 [0.54]	-5 [0.54]	-31 [0.76]	-31 [0.76]	11 [0.58]	-9 [0.57]
PI(34:1)	PI(34:1)	PIs	72 [0.76]	-66 [0.96]	-50 [0.87]	-44 [0.82]	-53 [0.89]	-17 [0.62]	8 [0.55]
PI(36:1)	PI(36:1)	PIs	77 [0.71]	-20 [0.61]	30 [0.62]	16 [0.57]	-16 [0.58]	79 [0.76]	25 [0.60]
CA-sulfate	Caffeic acid sulfate	Phenol	13 [0.55]	-78 [0.97]	-68 [0.93]	-34 [0.70]	173 [0.90]	-15 [0.58]	-17 [0.60]
DHAP-sulfate	2,4-Dihydroxyacetophenone 5-sulfate	Phenol	0 [0.50]	-65 [0.96]	-52 [0.89]	-51 [0.89]	-45 [0.84]	-26 [0.70]	-20 [0.65]
DHBA-sulfate	2,3-Dihydroxybenzoic acid sulfate	Phenol	-49 [0.82]	-59 [0.96]	-74 [1.00]	-52 [0.93]	0 [0.50]	33 [0.72]	-2 [0.52]
DHCA-sulfate	Dihydrocaffeic acid 3-sulfate	Phenol	5 [0.52]	-91 [1.00]	-83 [0.99]	-47 [0.83]	50 [0.73]	51 [0.73]	93 [0.83]
DHF-sulfate	Dihydroferulic acid 4-sulfate	Phenol	-42 [0.61]	-95 [1.00]	-88 [0.99]	-83 [0.97]	-47 [0.75]	11 [0.54]	-12 [0.55]
FA-sulfate	Ferulic acid 4-sulfate	Phenol	59 [0.67]	-86 [1.00]	-82 [0.99]	-40 [0.76]	35 [0.67]	-25 [0.66]	-27 [0.67]
Hippurate	Hippurate	Phenol	71 [0.69]	-91 [1.00]	-76 [0.96]	-52 [0.81]	-20 [0.61]	52 [0.69]	59 [0.71]
VA-sulfate	Vanillic acid 4-sulfate	Phenol	-2 [0.51]	-72 [0.98]	-76 [0.99]	-72 [0.98]	-37 [0.77]	-67 [0.96]	-73 [0.98]
Van-sulfate	Vanillin 4-sulfate	Phenol	57 [0.64]	-96 [1.00]	-56 [0.83]	-67 [0.91]	-49 [0.79]	100 [0.79]	54 [0.69]
Betaine	Betaine	Polar	-20 [0.66]	-29 [0.77]	-43 [0.88]	-24 [0.72]	37 [0.74]	-7 [0.56]	-28 [0.75]
Carnitine	Carnitine	Polar	-20 [0.65]	-28 [0.74]	-50 [0.91]	-34 [0.79]	-7 [0.56]	-21 [0.68]	-44 [0.87]
Choline	Choline	Polar	2 [0.51]	-18 [0.73]	-40 [0.95]	-40 [0.94]	-34 [0.90]	-28 [0.85]	-50 [0.98]
Crotonobetaine	Crotonobetaine	Polar	-4 [0.52]	-95 [1.00]	-74 [0.99]	-45 [0.85]	33 [0.69]	68 [0.82]	11 [0.57]
GPC	Glycerophosphorylcholine	Polar	43 [0.68]	-87 [1.00]	-70 [0.96]	-43 [0.80]	-58 [0.90]	-47 [0.82]	-54 [0.87]
GPE	Glycerylphosphorylethanolamine	Polar	-8 [0.56]	-77 [1.00]	-58 [0.97]	-36 [0.84]	-27 [0.76]	6 [0.55]	-31 [0.80]
TMAO	Trimethylamine N-oxide	Polar	-12 [0.53]	-87 [0.99]	-62 [0.87]	-73 [0.93]	-83 [0.98]	83 [0.76]	98 [0.79]
g-butyrobetaine	gamma-butyrobetaine	Polar	-24 [0.67]	-16 [0.63]	-46 [0.88]	-51 [0.91]	-2 [0.51]	-3 [0.52]	-13 [0.61]
5-Hydroxyisourate	5-Hydroxyisourate	Purine	-7 [0.56]	-54 [0.98]	-27 [0.79]	-44 [0.93]	-47 [0.95]	-43 [0.93]	-62 [0.99]
Allantoin	Allantoin	Purine	-32 [0.91]	-23 [0.86]	-50 [1.00]	-51 [1.00]	-51 [1.00]	-34 [0.96]	-36 [0.97]
Methylguanosine	Methylguanosine	Purine	-6 [0.58]	-27 [0.87]	-32 [0.92]	-58 [1.00]	-46 [0.99]	-25 [0.85]	-33 [0.93]
Urate	Urate	Purine	-8 [0.57]	-37 [0.89]	-44 [0.93]	-50 [0.96]	-30 [0.83]	-32 [0.84]	-48 [0.95]
Xanthosine	Xanthosine	Purine	-7 [0.53]	-35 [0.70]	-21 [0.61]	-41 [0.75]	-45 [0.77]	-31 [0.68]	-28 [0.66]
Cytidine	Cytidine	Pyrimidine	-19 [0.69]	-2 [0.52]	-12 [0.63]	-39 [0.89]	-20 [0.71]	-18 [0.70]	-36 [0.87]
Cytosine	Cytosine	Pyrimidine	-2 [0.52]	36 [0.80]	-16 [0.68]	-40 [0.91]	-28 [0.81]	-39 [0.90]	-53 [0.98]
Deoxycytidine	Deoxycytidine	Pyrimidine	-6 [0.55]	40 [0.79]	29 [0.73]	-1 [0.51]	88 [0.93]	-3 [0.53]	16 [0.65]
Methylcytidine	Methylcytidine	Pyrimidine	-6 [0.54]	-39 [0.89]	-42 [0.91]	-59 [0.98]	-34 [0.85]	-33 [0.84]	-42 [0.91]
Orotate	Orotate	Pyrimidine	-19 [0.60]	-7 [0.56]	-47 [0.92]	-62 [0.98]	-29 [0.77]	-26 [0.74]	-53 [0.94]
Thymidine	Thymidine	Pyrimidine	-76 [1.00]	40 [0.79]	7 [0.56]	-55 [0.97]	-21 [0.71]	-31 [0.81]	-29 [0.79]
Uridine	Uridine	Pyrimidine	-35 [0.90]	-4 [0.55]	16 [0.67]	-20 [0.76]	5 [0.56]	24 [0.74]	-8 [0.61]
FA(18:2/sulfate)	FA(18:2/sulfate)	Sulfur	-59 [0.87]	-96 [1.00]	-61 [0.91]	-81 [0.99]	-76 [0.97]	-34 [0.73]	-22 [0.63]
Isethionate	Isethionate	Sulfur	30 [0.68]	48 [0.80]	18 [0.64]	-24 [0.72]	-31 [0.80]	-9 [0.58]	-26 [0.74]
Sulfate	Sulfate	Sulfur	-4 [0.61]	21 [0.93]	3 [0.60]	-20 [0.95]	-11 [0.82]	1 [0.52]	2 [0.57]
Taurine	Taurine	Sulfur	-7 [0.59]	36 [0.84]	4 [0.56]	8 [0.60]	27 [0.78]	33 [0.81]	13 [0.65]
FA(20:1)	FA(20:1)	VLCFAs	41 [0.71]	-62 [0.99]	-10 [0.61]	-13 [0.65]	-41 [0.92]	-3 [0.54]	14 [0.64]
FA(20:2)	FA(20:2)	VLCFAs	14 [0.67]	-45 [0.99]	-26 [0.88]	-36 [0.96]	-53 [1.00]	-22 [0.84]	-31 [0.93]
FA(20:4)	FA(20:4)	VLCFAs	-4 [0.55]	-21 [0.81]	-46 [0.99]	-56 [1.00]	-70 [1.00]	-61 [1.00]	-65 [1.00]
FA(20:5)	FA(20:5)	VLCFAs	-12 [0.61]	13 [0.63]	-18 [0.70]	-65 [1.00]	-74 [1.00]	-48 [0.96]	-56 [0.98]
FA(22:4)	FA(22:4)	VLCFAs	6 [0.57]	-25 [0.84]	-14 [0.70]	-39 [0.95]	-52 [0.99]	-29 [0.88]	-33 [0.92]
FA(22:6)	FA(22:6)	VLCFAs	-1 [0.51]	-31 [0.85]	-21 [0.74]	-59 [0.99]	-77 [1.00]	-48 [0.96]	-58 [0.99]
FA(24:6)	FA(24:6)	VLCFAs	21 [0.64]	-73 [1.00]	-48 [0.94]	-63 [0.99]	-70 [1.00]	-17 [0.68]	-35 [0.85]
